# Supplementary material for: Genome-wide identification of the NRAMP gene family in wheat and its ancestral species, and preliminary functional study of TaNRAMP005 and TaNRAMP006 under cadmium stress
Source: Front Plant Sci. 2026 May 7;17:1811450. doi: 10.3389/fpls.2026.1811450 (PMC13189791; doi:10.3389/fpls.2026.1811450)
Supplement: Supplementary file 1 [file Table1.xlsx]

## Sheet: Sheet1
Table S1. Characteristic features of the NRAMP gene family identified in wheat and its ancestral species
Gene ID	Gene Name	Subcell location	protein			Physical position
			length(aa)	PI	Molecular weight(Da)	Chrom no	Start position (bp)	End position (bp)
TraesCS2B02G133000.1	TaNRAMP001	PlasmaMembrane	1200	6.31	130311	TaChr2B	99497597	99503276
TraesCS3A02G195100.1	TaNRAMP002	PlasmaMembrane	543	7.04	58881.3	TaChr3A	277487239	277517486
TraesCS3B02G230400.1	TaNRAMP003	PlasmaMembrane	543	7.5	59038.4	TaChr3B	344949775	345012641
TraesCS3D02G206000.1	TaNRAMP004	PlasmaMembrane	543	6.45	58844.2	TaChr3D	99497597	99503276
TraesCS4A02G004400.1	TaNRAMP005	PlasmaMembrane	540	6.41	58513.9	TaChr4A	277487239	277517486
TraesCS4A02G050500.1	TaNRAMP006	PlasmaMembrane	521	6.48	56823.6	TaChr4A	344949775	345012641
TraesCS4A02G237200.1	TaNRAMP007	PlasmaMembrane	531	4.99	58076.7	TaChr4A	546017685	546020534
TraesCS4A02G275600.1	TaNRAMP008	PlasmaMembrane	1201	6.54	130172	TaChr4A	584663114	584669753
TraesCS4B02G038100.1	TaNRAMP009	PlasmaMembrane	1209	6.96	130878	TaChr4B	27530536	27536178
TraesCS4B02G078000.1	TaNRAMP010	PlasmaMembrane	531	4.99	58074.7	TaChr4B	75037760	75041030
TraesCS4B02G254300.1	TaNRAMP011	PlasmaMembrane	521	6.17	56915.6	TaChr4B	519606095	519609317
TraesCS4B02G300600.1	TaNRAMP012	PlasmaMembrane	540	6.67	58427.7	TaChr4B	586930124	586935475
TraesCS4B02G381200.1	TaNRAMP013	PlasmaMembrane	487	5.95	53071.3	TaChr4B	660940620	660944513
TraesCS4D02G076500.1	TaNRAMP014	PlasmaMembrane	530	4.99	58021.6	TaChr4D	50974900	50977709
TraesCS4D02G254100.1	TaNRAMP015	PlasmaMembrane	519	6.17	56699.4	TaChr4D	422959834	422963536
TraesCS4D02G299400.1	TaNRAMP016	PlasmaMembrane	538	6.47	58376.7	TaChr4D	468417912	468422692
TraesCS5A02G072200.1	TaNRAMP017	PlasmaMembrane	547	5.2	59125.9	TaChr5A	82981999	82986301
TraesCS5A02G161200.1	TaNRAMP018	PlasmaMembrane	1021	6.3	111921	TaChr5A	343061789	343067527
TraesCS5A02G547500.1	TaNRAMP019	PlasmaMembrane	487	5.88	53001.2	TaChr5A	701563703	701568791
TraesCS5B02G078700.1	TaNRAMP020	PlasmaMembrane	547	5.2	59077.8	TaChr5B	95019296	95023561
TraesCS5B02G158500.1	TaNRAMP021	PlasmaMembrane	1239	6.15	135116	TaChr5B	292479649	292487477
TraesCS5D02G084900.1	TaNRAMP022	PlasmaMembrane	547	5.2	59061.8	TaChr5D	89045088	89049346
TraesCS5D02G166000.1	TaNRAMP023	PlasmaMembrane	1240	6.23	135275	TaChr5D	258250076	258257688
TraesCS7A02G327300.1	TaNRAMP024	PlasmaMembrane	525	7.57	57026.2	TaChr7A	475770671	475774043
TraesCS7A02G464300.1	TaNRAMP025	PlasmaMembrane	490	8.63	53298.8	TaChr7A	660550059	660555686
TraesCS7B02G227900.1	TaNRAMP026	PlasmaMembrane	525	8.08	56741.7	TaChr7B	428092889	428096027
TraesCS7B02G364800.1	TaNRAMP027	PlasmaMembrane	548	7.98	59600.1	TaChr7B	627982515	627987790
TraesCS7D02G324000.1	TaNRAMP028	PlasmaMembrane	525	8.08	56874.8	TaChr7D	413690050	413693308
TraesCS7D02G451900.1	TaNRAMP029	PlasmaMembrane	548	8.01	59512	TaChr7D	571715489	571721187
AET3Gv20497700.1		Vacular membrane	174	8.92	19262.1	3D	274942218	274980391
AET4Gv20071900.1		Nucleus	714	9.13	77334.1	4D	17829564	17836477
AET4Gv20161900.1		PlasmaMembrane	546	5.21	59793.7	4D	53842162	53844695
AET4Gv20632200.1		PlasmaMembrane	519	6.17	56699.4	4D	428839719	428843714
AET4Gv20725000.1		PlasmaMembrane	459	8.48	49976.8	4D	475087154	475091820
AET4Gv20859600.1		PlasmaMembrane	270	6.02	29580.6	4D	519090930	519095550
AET4Gv20860100.1		PlasmaMembrane	558	6.45	60808.1	4D	519203421	519208451
AET5Gv20208000.1		PlasmaMembrane	547	5.2	59061.8	5D	92567067	92571320
AET5Gv20406400.1		PlasmaMembrane	112	8.59	12064.2	5D	265021098	265028940
AET6Gv20228500.1		PlasmaMembrane	156	8.45	17183.4	6D	63494632	63499808
AET7Gv20813500.1		PlasmaMembrane	230	5.82	24926.4	7D	413302524	413305664
AET7Gv21136400.1		PlasmaMembrane	145	8.85	16030.9	7D	572887529	572893416
TRIDC2BG016630.1		PlasmaMembrane	589	5.67	64186	2B	106424422	106436051
TRIDC3AG027860.1		PlasmaMembrane	231	7.02	25049.1	3A	283101291	283131881
TRIDC3BG034020.1		PlasmaMembrane	127	9.65	14484.6	3B	345581198	345638749
TRIDC4AG000680.1		PlasmaMembrane	504	7.98	54397.4	4A	3680173	3684730
TRIDC4AG006970.1		PlasmaMembrane	521	6.18	56825.5	4A	41390242	41393612
TRIDC4AG037480.1		PlasmaMembrane	547	5.28	59781.7	4A	538639599	538642141
TRIDC4AG042780.1		Chloroplast	793	8.89	86219.4	4A	577851916	577858668
TRIDC4BG006190.1		PlasmaMembrane	660	5.65	71252.3	4B	26100529	26105380
TRIDC4BG012080.1		PlasmaMembrane	546	5.22	59738.6	4B	72398672	72401525
TRIDC4BG031380.1		extracellular	91	6.71	10241.3	4B	384811130	384812249
TRIDC4BG044150.1		PlasmaMembrane	478	5.73	51659	4B	524684821	524688325
TRIDC4BG051340.1		PlasmaMembrane	231	5.97	25214.8	4B	592638485	592892168
TRIDC5AG010890.1		PlasmaMembrane	549	5.2	59296.1	5A	82188141	82192110
TRIDC5AG026660.1		PlasmaMembrane	1239	6.06	135264	5A	340665222	340673011
TRIDC5BG012860.1		PlasmaMembrane	490	7.58	53544.1	5B	101448486	101452607
TRIDC5BG027790.1		PlasmaMembrane	1127	6.03	122965	5B	299934688	299942542
TRIDC6AG010810.1		Nucleus	83	4.67	9010.81	6A	52430563	52439069
TRIDC6BG016460.1		Vacular membrane	463	9.21	50192.7	6B	105424966	105428643
TRIDC7AG045820.1		PlasmaMembrane	525	7.57	57026.2	7A	472488354	472491655
TRIDC7AG064810.1		PlasmaMembrane	183	9.66	19988.7	7A	655867431	655873152
TRIDC7BG037750.1		PlasmaMembrane	525	8.08	56753.7	7B	434445376	434448556
TRIDC7BG057560.1		PlasmaMembrane	501	8.33	54321.8	7B	630174451	630180110
TuG1812G0300002437.01.T01		Vacular membrane	376	8.42	40998.9	3	326400933	326417178
TuG1812G0400000476.01.T01		PlasmaMembrane	505	6.17	55362.9	4	28837262	28843856
TuG1812G0400000737.01.T01		PlasmaMembrane	531	4.84	58079.6	4	58287285	58290190
TuG1812G0400002951.01.T01		PlasmaMembrane	521	6.18	56813.5	4	543870226	543873921
TuG1812G0400003365.01.T01		PlasmaMembrane	540	6.41	58513.9	4	579535087	579539839
TuG1812G0500000861.01.T01		PlasmaMembrane	547	5.2	59063.8	5	87209217	87213437
TuG1812G0500001884.01.T01		PlasmaMembrane	1239	6.15	135267	5	329121009	329128897
TuG1812G0500005574.01.T01		PlasmaMembrane	487	5.88	52953.2	5	654030934	654035844
TuG1812G0600000876.01.T01		Vacular membrane	350	9.31	37634.4	6	48892973	48902070
TuG1812G0700003652.01.T01		PlasmaMembrane	525	7.57	56996.2	7	480518392	480521645
TuG1812G0700004981.01.T01		PlasmaMembrane	548	7.59	59612	7	644736508	644742126
TraesTSP3A01G217600.1		PlasmaMembrane	543	7.04	58881.3	3A	280058368	280088084
TraesTSP3B01G257500.1		PlasmaMembrane	543	7.48	58994.4	3B	352820521	352881755
TraesTSP3D01G228300.1		PlasmaMembrane	543	6.45	58844.2	3D	276930809	276968499
TraesTSP4A01G004400.1		PlasmaMembrane	540	6.41	58513.9	4A	3049782	3053918
TraesTSP4A01G052500.1		PlasmaMembrane	521	6.48	56823.6	4A	40797168	40800539
TraesTSP4A01G247100.1		PlasmaMembrane	531	4.99	58076.7	4A	540326376	540328873
TraesTSP4B01G040000.1		PlasmaMembrane	1209	6.96	130878	4B	27143058	27148700
TraesTSP4B01G082200.1		PlasmaMembrane	531	4.99	58074.7	4B	73494703	73497506
TraesTSP4B01G270500.1		PlasmaMembrane	521	6.17	56909.6	4B	514897316	514900060
TraesTSP4B01G320800.1		PlasmaMembrane	540	6.67	58427.7	4B	582557777	582562285
TraesTSP4B01G409600.1		Vacular membrane	486	5.88	53014.2	4B	656485299	656488560
TraesTSP4D01G080100.1		PlasmaMembrane	530	4.99	58021.6	4D	48825763	48828251
TraesTSP4D01G269900.1		PlasmaMembrane	519	6.17	56699.4	4D	422591974	422595332
TraesTSP4D01G317900.1		PlasmaMembrane	538	6.47	58376.7	4D	467714922	467719036
TraesTSP4D01G398200.1		PlasmaMembrane	486	5.8	52703.7	4D	510636359	510639678
TraesTSP4D01G398400.1		PlasmaMembrane	477	5.75	51956.1	4D	510737039	510741437
TraesTSP5A01G078100.1		PlasmaMembrane	547	5.2	59095.8	5A	85495762	85499467
TraesTSP5A01G171600.1		PlasmaMembrane	1021	6.3	111921	5A	348172271	348176808
TraesTSP5A01G576700.1		PlasmaMembrane	486	5.88	52900.1	5A	701047801	701051423
TraesTSP5B01G086300.1		PlasmaMembrane	547	5.2	59077.8	5B	97936644	97940291
TraesTSP5B01G173400.1		PlasmaMembrane	1239	6.15	135116	5B	295043173	295050332
TraesTSP5D01G094200.1		PlasmaMembrane	547	5.2	59061.8	5D	91404552	91408199
TraesTSP5D01G180800.1		PlasmaMembrane	1240	6.23	135275	5D	265325105	265332278
TraesTSP6D01G076900.1		PlasmaMembrane	270	6.13	29315.8	6D	38335064	38337318
TraesTSP7A01G353900.1		PlasmaMembrane	525	7.57	56996.2	7A	479407888	479410376
TraesTSP7A01G501500.1		PlasmaMembrane	490	8.63	53298.8	7A	662676599	662680801
TraesTSP7B01G392600.1		PlasmaMembrane	548	8.01	59568	7B	617191601	617195905
TraesTSP7D01G356800.1		PlasmaMembrane	525	8.08	56874.8	7D	413891133	413893606
TraesTSP7D01G494200.1		PlasmaMembrane	548	8.01	59512	7D	572080574	572084790
TRITD2Bv1G040170.1		PlasmaMembrane	589	5.67	64186	2B	99783921	99787259
TRITD3Av1G106380.1		PlasmaMembrane	543	7.04	58881.3	3A	282099574	282129320
TRITD3Bv1G114360.1		PlasmaMembrane	543	7.48	58994.4	3B	351335873	351398135
TRITD4Av1G000570.1		PlasmaMembrane	540	6.72	58535.9	4A	1055669	1059993
TRITD4Av1G018340.1		PlasmaMembrane	457	5.32	49522.8	4A	40507314	40510019
TRITD4Av1G177710.1		PlasmaMembrane	382	6.76	42108.5	4A	538749576	538751494
TRITD4Av1G195280.1		PlasmaMembrane	1049	6.05	114007	4A	577287235	577293470
TRITD4Bv1G010830.1		Vacular membrane	233	5.82	25068.3	4B	26060057	26061455
TRITD4Bv1G026340.1		PlasmaMembrane	531	4.99	58074.7	4B	73601942	73604746
TRITD4Bv1G152240.1		PlasmaMembrane	521	6.17	56909.6	4B	523474990	523477734
TRITD4Bv1G174140.1		PlasmaMembrane	540	6.67	58427.7	4B	591093455	591100250
TRITD4Bv1G203580.1		PlasmaMembrane	273	5.85	30181.4	4B	664772901	664777011
TRITD4Bv1G203600.1		Vacular membrane	490	6.33	53477.7	4B	664947550	664951167
TRITD5Av1G037100.1		PlasmaMembrane	379	9.11	41856.6	5A	85103607	85107419
TRITD5Av1G119960.1		Nucleus	660	8.92	72464	5A	336396548	336403727
TRITD5Av1G255060.1		PlasmaMembrane	487	5.88	52987.2	5A	660045422	660049292
TRITD5Bv1G034410.1		PlasmaMembrane	342	9.69	37811.9	5B	95327928	95331272
TRITD5Bv1G099240.1		PlasmaMembrane	636	5.64	69936.4	5B	291771528	291778687
TRITD6Av1G022150.1		Vacular membrane	246	9.77	25712.4	6A	52676598	52683953
TRITD7Av1G173770.1		PlasmaMembrane	525	7.57	57026.2	7A	471354783	471357271
TRITD7Av1G247000.1		PlasmaMembrane	548	7.59	59612	7A	653939393	653943584
TRITD7Bv1G130650.1		PlasmaMembrane	525	8.08	56741.7	7B	411820589	411823050
TRITD7Bv1G195020.1		PlasmaMembrane	513	7.57	55938	7B	611644474	611648780
