# Supplementary material for: Genome-wide identification of the NRAMP gene family in wheat and its ancestral species, and preliminary functional study of TaNRAMP005 and TaNRAMP006 under cadmium stress
Source: Front Plant Sci. 2026 May 7;17:1811450. doi: 10.3389/fpls.2026.1811450 (PMC13189791; doi:10.3389/fpls.2026.1811450)
Supplement: Supplementary file 2 [file Table2.xlsx]

## Sheet: Sheet1
Table S2. Primers used for qRT-PCR
Gene Name	forward primer (5'-3')	reverse primer (5'-3')
qPCR-TaNRAMP001	TGCTCATATGGCGACCATTCC	ACAGTGGCAGTAGAGACTGA
qPCR-TaNRAMP002	ACGGCGACGTGATAGAGATG	ACACCTAGCTCGGCGAAAAA
qPCR-TaNRAMP003	AGGATGCATCTGTGTTCTTCCTT	GCCAACTGACGAAGCTGGTA
qPCR-TaNRAMP004	GGGGTCCGGAAATTGGAGTT	GTGCGACTGCATCGGAGATA
qPCR-TaNRAMP005	AGCTTCATGGGGTGGCTCAT	CATGAGAGGGCAGACGACGAC
qPCR-TaNRAMP006	GGTCATTCGTGGTTGGTCCT	GATGAGCGAAGGCGGGAATA
qPCR-TaNRAMP007	TTTGTCACGACGGTTTTCGC	ATCCATTTCTTCAGCCGCCA
qPCR-TaNRAMP008	CAACTGTTTGGTGTGCCGAG	CATTTGATCTGCGCTCGGTG
qPCR-TaNRAMP009	TGGCGGGAGATAAGAGGTGT	GCTTGTATCGCTTGAGCACAG
qPCR-TaNRAMP010	CAGTTGGGATCGTCGGATGT	GCGAAAACCGTCGTGACAAA
qPCR-TaNRAMP011	TCGTGCTGGCTGTTTACCTC	GATGAGCGAAGGCGGGAATA
qPCR-TaNRAMP012	TGAAGACGTGGCTGAGGAAC	AGACGACAATTCCGACGAGC
qPCR-TaNRAMP013	TATCTCGCCACTTGCATCGG	TGTAAACAAAGACATCCCAGCTT
qPCR-TaNRAMP014	TTTGTCACGACGGTTTTCGC	CCACTTCTTCAGTCGCCAGT
qPCR-TaNRAMP015	GGGTTGTTAGCGTCTGGACA	ACGCACAAGCTTGAACGAAC
qPCR-TaNRAMP016	GTGTACCTCATCGCTGTCGTC	GTATGTCTGCCAGGTCCTCACG
qPCR-TaNRAMP017	TGTAACCTGGACAGTGGCTG	CACTGCCATGCAGAGAATTGA
qPCR-TaNRAMP018	ATGACTTTGACTTACGAGGCTCA	TGACAGTGAGACGATGTGGC
qPCR-TaNRAMP019	GTTTTCCGCATCGCCTCATC	GCCAGGAAGAGTGCAAAAGC
qPCR-TaNRAMP020	CCTGGACAGTGGCTGCATTA	CAAGTACTGCCACGCAGAGA
qPCR-TaNRAMP021	GTAGACCAGAGCTTTGGGGG	ACGCTTGTACCGCTTGAGAA
qPCR-TaNRAMP022	CCTGGACAGTGGCTGCATTA	CAAGTACTGCCACGCAGAGA
qPCR-TaNRAMP023	GCTGGCATCTTATTTGAAAGGGA	TGGGCTTTGTGGAGAGTTCG
qPCR-TaNRAMP024	CGCTGATGCTGCTCTACATTG	CTTCGCTTTCTCAGTGTCATC
qPCR-TaNRAMP025	TGGGATCAAAAATGTCCTCGG	CTAGGCACAATTGCCAGGGA
qPCR-TaNRAMP026	CCATTATCGGAGGCTCCAGTG	TGAGAACCCTACAATATAGGTGGA
qPCR-TaNRAMP027	TTGGAACCGCTTTCGCTTTG	CTAGGCACAATTGCCAGGGA
qPCR-TaNRAMP028	TGACCTCACACTGGACTCGT	GCATGATATATTGCCCCGCA
qPCR-TaNRAMP029	TAGTTGCGTGCGACATTCCT	CTAGGCACAATTGCCAGGGA
