# Supplementary material for: Genome-wide identification of the NRAMP gene family in wheat and its ancestral species, and preliminary functional study of TaNRAMP005 and TaNRAMP006 under cadmium stress
Source: Front Plant Sci. 2026 May 7;17:1811450. doi: 10.3389/fpls.2026.1811450 (PMC13189791; doi:10.3389/fpls.2026.1811450)
Supplement: Supplementary file 3 [file Table3.xlsx]

## Sheet: Sheet1
Table S3. Ka/Ks ratios and estimated divergence time for duplicated TaNRAMP gene pairs
Location ont genome								Ka	Ks	Ka/Ks	Mya
Gene Name	Chr.	Start	End	Gene Name	Chr.	Start	End
TaNRAMP002	TaChr3A	277487239	277517486	TaNRAMP004	TaChr3D	99497597	99503276	0.00430848	0.0108353	0.397634	0.833485
TaNRAMP003	TaChr3B	344949775	345012641	TaNRAMP004	TaChr3D	99497597	99503276	0.00820045	0.0285221	0.287512	2.19401
TaNRAMP005	TaChr4A	277487239	277517486	TaNRAMP012	TaChr4B	586930124	586935475	0.00695089	0.191292	0.0363365	14.7148
TaNRAMP005	TaChr4A	277487239	277517486	TaNRAMP016	TaChr4D	468417912	468422692	0.0068951	0.211685	0.0325725	16.2835
TaNRAMP006	TaChr4A	344949775	345012641	TaNRAMP011	TaChr4B	519606095	519609317	0.0105839	0.10626	0.0996032	8.17385
TaNRAMP006	TaChr4A	344949775	345012641	TaNRAMP015	TaChr4D	422959834	422963536	0.00580935	0.0998173	0.0581998	7.67825
TaNRAMP007	TaChr4A	546017685	546020534	TaNRAMP010	TaChr4B	75037760	75041030	0.00408178	0.100844	0.0404764	7.75723
TaNRAMP007	TaChr4A	546017685	546020534	TaNRAMP014	TaChr4D	50974900	50977709	0.00324093	0.0847177	0.0382557	6.51675
TaNRAMP007	TaChr4A	546017685	546020534	TaNRAMP017	TaChr5A	82981999	82986301	0.119209	1.60384	0.0743275	123.372
TaNRAMP007	TaChr4A	546017685	546020534	TaNRAMP022	TaChr5D	89045088	89049346	0.11861	1.41462	0.083846	108.817
TaNRAMP008	TaChr4A	584663114	584669753	TaNRAMP009	TaChr4B	27530536	27536178	0.0595878	0.12899	0.461958	9.92231
TaNRAMP010	TaChr4B	75037760	75041030	TaNRAMP014	TaChr4D	50974900	50977709	0.00576073	0.118171	0.0487489	9.09008
TaNRAMP010	TaChr4B	75037760	75041030	TaNRAMP017	TaChr5A	82981999	82986301	0.113371	1.50393	0.0753831	115.687
TaNRAMP010	TaChr4B	75037760	75041030	TaNRAMP022	TaChr5D	89045088	89049346	0.11262	1.35389	0.0831827	104.145
TaNRAMP011	TaChr4B	519606095	519609317	TaNRAMP015	TaChr4D	422959834	422963536	0.00263663	0.0823404	0.0320211	6.33388
TaNRAMP012	TaChr4B	586930124	586935475	TaNRAMP016	TaChr4D	468417912	468422692	0.00786191	0.18337	0.0428746	14.1054
TaNRAMP013	TaChr4B	660940620	660944513	TaNRAMP019	TaChr5A	701563703	701568791	0.0285298	0.161955	0.176159	12.4581
TaNRAMP014	TaChr4D	50974900	50977709	TaNRAMP017	TaChr5A	82981999	82986301	0.118588	1.32061	0.0897979	101.585
TaNRAMP014	TaChr4D	50974900	50977709	TaNRAMP022	TaChr5D	89045088	89049346	0.117867	1.23831	0.095184	95.2546
TaNRAMP017	TaChr5A	82981999	82986301	TaNRAMP022	TaChr5D	89045088	89049346	0.00509119	0.104725	0.0486149	8.05577
TaNRAMP018	TaChr5A	343061789	343067527	TaNRAMP021	TaChr5B	292479649	292487477	0.00903824	0.0313846	0.287983	2.4142
TaNRAMP018	TaChr5A	343061789	343067527	TaNRAMP023	TaChr5D	258250076	258257688	0.0101684	0.0266895	0.380987	2.05304
TaNRAMP021	TaChr5B	292479649	292487477	TaNRAMP023	TaChr5D	258250076	258257688	0.0117727	0.0322966	0.36452	2.48435
TaNRAMP024	TaChr7A	475770671	475774043	TaNRAMP026	TaChr7B	428092889	428096027	0.0129741	0.14452	0.0897739	11.1169
TaNRAMP024	TaChr7A	475770671	475774043	TaNRAMP028	TaChr7D	413690050	413693308	0.0120131	0.129601	0.0926933	9.96931
TaNRAMP025	TaChr7A	660550059	660555686	TaNRAMP027	TaChr7B	627982515	627987790	0.00346692	0.0648836	0.0534329	4.99105
TaNRAMP025	TaChr7A	660550059	660555686	TaNRAMP029	TaChr7D	571715489	571721187	0.00438154	0.0500461	0.0875502	3.8497
TaNRAMP026	TaChr7B	428092889	428096027	TaNRAMP028	TaChr7D	413690050	413693308	0.00789488	0.0922771	0.0855562	7.09824
TaNRAMP027	TaChr7B	627982515	627987790	TaNRAMP029	TaChr7D	571715489	571721187	0.00436141	0.0505386	0.0862987	3.88758
