# Supplementary material for: Genome-wide identification of the NRAMP gene family in wheat and its ancestral species, and preliminary functional study of TaNRAMP005 and TaNRAMP006 under cadmium stress
Source: Front Plant Sci. 2026 May 7;17:1811450. doi: 10.3389/fpls.2026.1811450 (PMC13189791; doi:10.3389/fpls.2026.1811450)
Supplement: Supplementary file 4 [file Table4.xlsx]

## Sheet: Sheet1
Table S4 KaKs wheat and Aegilops tauschii
Location on genome								Ka	Ks	Ka/Ks	Mya
Gene Name	Chr.	Start	End	Gene Name	Chr.	Start	End
TaNRAMP002	TaChr3A	277487239	277517486	AET3Gv20497700	3D	274942218	274980391	0.00344521	0.0108383	0.317872	0.833715
TaNRAMP003	TaChr3B	344949775	345012641	AET3Gv20497700	3D	274942218	274980391	0.00720347	0.0291484	0.247131	2.24218
TaNRAMP004	TaChr3D	99497597	99503276	AET3Gv20497700	3D	274942218	274980391	0.000858142	NA	NA	NA
TaNRAMP008	TaChr4A	584663114	584669753	AET4Gv20071900	4D	17829564	17836477	0.0996927	0.174412	0.571592	13.4163
TaNRAMP007	TaChr4A	546017685	546020534	AET4Gv20161900	4D	53842162	53844695	0.00244427	0.0915188	0.0267078	7.03991
TaNRAMP010	TaChr4B	75037760	75041030	AET4Gv20161900	4D	53842162	53844695	0.00409885	0.129537	0.0316424	9.96438
TaNRAMP014	TaChr4D	50974900	50977709	AET4Gv20161900	4D	53842162	53844695	0.000806616	0.00589672	0.136791	0.453594
TaNRAMP017	TaChr5A	82981999	82986301	AET4Gv20161900	4D	53842162	53844695	0.128264	1.33309	0.096215	102.545
TaNRAMP020	TaChr5B	95019296	95023561	AET4Gv20161900	4D	53842162	53844695	0.1373	1.24072	0.110662	95.44
TaNRAMP022	TaChr5D	89045088	89049346	AET4Gv20161900	4D	53842162	53844695	0.127563	1.22703	0.103961	94.3869
TaNRAMP006	TaChr4A	344949775	345012641	AET4Gv20632200	4D	428839719	428843714	0.00580935	0.0998173	0.0581998	7.67825
TaNRAMP011	TaChr4B	519606095	519609317	AET4Gv20632200	4D	428839719	428843714	0.00263663	0.0823404	0.0320211	6.33388
TaNRAMP015	TaChr4D	422959834	422963536	AET4Gv20632200	4D	428839719	428843714	NA	NA	NA	NA
TaNRAMP005	TaChr4A	277487239	277517486	AET4Gv20725000	4D	475087154	475091820	0.00767437	0.215168	0.0356669	16.5514
TaNRAMP012	TaChr4B	586930124	586935475	AET4Gv20725000	4D	475087154	475091820	0.0086592	0.186673	0.0463871	14.3595
TaNRAMP016	TaChr4D	468417912	468422692	AET4Gv20725000	4D	475087154	475091820	0.000759057	0.0102074	0.0743632	0.785185
TaNRAMP013	TaChr4B	660940620	660944513	AET4Gv20859600	4D	519090930	519095550	0.0261271	0.155954	0.167531	11.9965
TaNRAMP019	TaChr5A	701563703	701568791	AET4Gv20859600	4D	519090930	519095550	0.0117286	0.0924734	0.126832	7.11334
TaNRAMP007	TaChr4A	546017685	546020534	AET5Gv20208000	5D	92567067	92571320	0.11861	1.41462	0.083846	108.817
TaNRAMP010	TaChr4B	75037760	75041030	AET5Gv20208000	5D	92567067	92571320	0.11262	1.35389	0.0831827	104.145
TaNRAMP014	TaChr4D	50974900	50977709	AET5Gv20208000	5D	92567067	92571320	0.117867	1.23831	0.095184	95.2546
TaNRAMP017	TaChr5A	82981999	82986301	AET5Gv20208000	5D	92567067	92571320	0.00509119	0.104725	0.0486149	8.05577
TaNRAMP022	TaChr5D	89045088	89049346	AET5Gv20208000	5D	92567067	92571320	NA	NA	NA	NA
TaNRAMP021	TaChr5B	292479649	292487477	AET5Gv20406400	5D	265021098	265028940	0.0117727	0.0322966	0.36452	2.48435
TaNRAMP023	TaChr5D	258250076	258257688	AET5Gv20406400	5D	265021098	265028940	NA	NA	NA	NA
TaNRAMP024	TaChr7A	475770671	475774043	AET7Gv20813500	7D	413302524	413305664	0.0163762	0.152764	0.107199	11.7511
TaNRAMP026	TaChr7B	428092889	428096027	AET7Gv20813500	7D	413302524	413305664	0.0129486	0.11477	0.112823	8.82846
TaNRAMP028	TaChr7D	413690050	413693308	AET7Gv20813500	7D	413302524	413305664	0.00507308	0.0147611	0.34368	1.13547
TaNRAMP027	TaChr7B	627982515	627987790	AET7Gv21136400	7D	572887529	572893416	0.00438296	0.0521321	0.084074	4.01016
TaNRAMP029	TaChr7D	571715489	571721187	AET7Gv21136400	7D	572887529	572893416	NA	0.00218426	0	0.16802
