# Supplementary material for: Genome-wide identification of the NRAMP gene family in wheat and its ancestral species, and preliminary functional study of TaNRAMP005 and TaNRAMP006 under cadmium stress
Source: Front Plant Sci. 2026 May 7;17:1811450. doi: 10.3389/fpls.2026.1811450 (PMC13189791; doi:10.3389/fpls.2026.1811450)
Supplement: Supplementary file 5 [file Table5.xlsx]

## Sheet: Sheet1
Table S5 KaKs wheat and Triticum urartu
Location on genome								Ka	Ks	Ka/Ks	Mya
Gene Name	Chr.	Start	End	Gene Name	Chr.	Start	End
TaNRAMP002	TaChr3A	277487239	277517486	TuG1812G0300002437	3	326400933	326417178	0.00123132	0.0128026	0.0961774	0.984815
TaNRAMP005	TaChr4A	277487239	277517486	TuG1812G0400003365	4	579535087	579539839	NA	0.00923967	0	0.710744
TaNRAMP006	TaChr4A	344949775	345012641	TuG1812G0400002951	4	543870226	543873921	0.00172858	0.00996903	0.173395	0.766848
TaNRAMP011	TaChr4B	519606095	519609317	TuG1812G0400002951	4	543870226	543873921	0.00898091	0.104644	0.0858233	8.04954
TaNRAMP012	TaChr4B	586930124	586935475	TuG1812G0400003365	4	579535087	579539839	0.00695794	0.194982	0.0356851	14.9986
TaNRAMP014	TaChr4D	50974900	50977709	TuG1812G0400000737	4	58287285	58290190	0.00567622	0.0816498	0.069519	6.28075
TaNRAMP015	TaChr4D	422959834	422963536	TuG1812G0400002951	4	543870226	543873921	0.00418122	0.0966128	0.0432782	7.43175
TaNRAMP016	TaChr4D	468417912	468422692	TuG1812G0400003365	4	579535087	579539839	0.00690342	0.215417	0.0320467	16.5705
TaNRAMP020	TaChr5B	95019296	95023561	TuG1812G0400000737	4	58287285	58290190	0.121008	1.44036	0.0840127	110.797
TaNRAMP020	TaChr5B	95019296	95023561	TuG1812G0500000861	5	87209217	87213437	0.00335332	0.0973435	0.0344483	7.48796
TaNRAMP021	TaChr5B	292479649	292487477	TuG1812G0500001884	5	329121009	329128897	0.00950674	0.028672	0.331568	2.20554
TaNRAMP023	TaChr5D	258250076	258257688	TuG1812G0500001884	5	329121009	329128897	0.010639	0.0260958	0.407688	2.00737
TaNRAMP027	TaChr7B	627982515	627987790	TuG1812G0700004981	7	644736508	644742126	0.00259784	0.0649244	0.0400132	4.99418
TaNRAMP029	TaChr7D	571715489	571721187	TuG1812G0700004981	7	644736508	644742126	0.00350196	0.050079	0.0699286	3.85223
