# Supplementary material for: Genome-wide identification of the NRAMP gene family in wheat and its ancestral species, and preliminary functional study of TaNRAMP005 and TaNRAMP006 under cadmium stress
Source: Front Plant Sci. 2026 May 7;17:1811450. doi: 10.3389/fpls.2026.1811450 (PMC13189791; doi:10.3389/fpls.2026.1811450)
Supplement: Supplementary file 6 [file Table6.xlsx]

## Sheet: Sheet1
	Table S6 KaKs wheat and Triticum dicoccum
Location on genome								Ka	Ks	Ka/Ks	Mya
Gene Name	Chr.	Start	End	Gene Name	Chr.	Start	End
TaNRAMP001	TaChr2B	99497597	99503276	TRIDC2BG016630	2B	106424422	106436051	0.0230568	0.0355841	0.647954	2.73724
TaNRAMP002	TaChr3A	277487239	277517486	TRIDC3AG027860	3A	283101291	283131881	0.0666367	0.117685	0.566229	9.05269
TaNRAMP003	TaChr3B	344949775	345012641	TRIDC3BG034020	3B	345581198	345638749	0.000856228	NA	NA	NA
TaNRAMP004	TaChr3D	99497597	99503276	TRIDC3BG034020	3B	345581198	345638749	0.00720569	0.0291291	0.24737	2.2407
TaNRAMP005	TaChr4A	277487239	277517486	TRIDC4AG000680	4A	3680173	3684730	NA	0.00324505	0	0.249619
TaNRAMP012	TaChr4B	586930124	586935475	TRIDC4AG000680	4A	3680173	3684730	0.00694787	0.18767	0.0370217	14.4362
TaNRAMP016	TaChr4D	468417912	468422692	TRIDC4AG000680	4A	3680173	3684730	0.00689357	0.207577	0.0332098	15.9675
TaNRAMP006	TaChr4A	344949775	345012641	TRIDC4AG006970	4A	41390242	41393612	0.0016835	NA	NA	NA
TaNRAMP015	TaChr4D	422959834	422963536	TRIDC4AG006970	4A	41390242	41393612	0.00588158	0.0953547	0.0616811	7.33505
TaNRAMP007	TaChr4A	546017685	546020534	TRIDC4AG037480	4A	538639599	538642141	0.0016058	NA	NA	NA
TaNRAMP010	TaChr4B	75037760	75041030	TRIDC4AG037480	4A	538639599	538642141	0.00495578	0.0994858	0.0498139	7.65275
TaNRAMP014	TaChr4D	50974900	50977709	TRIDC4AG037480	4A	538639599	538642141	0.00492621	0.0831944	0.0592132	6.39957
TaNRAMP017	TaChr5A	82981999	82986301	TRIDC4AG037480	4A	538639599	538642141	0.125258	1.69087	0.0740789	130.067
TaNRAMP020	TaChr5B	95019296	95023561	TRIDC4AG037480	4A	538639599	538642141	0.125315	1.53993	0.0813772	118.456
TaNRAMP022	TaChr5D	89045088	89049346	TRIDC4AG037480	4A	538639599	538642141	0.124678	1.47	0.0848154	113.077
TaNRAMP008	TaChr4A	584663114	584669753	TRIDC4AG042780	4A	577851916	577858668	0.000751264	NA	NA	NA
TaNRAMP009	TaChr4B	27530536	27536178	TRIDC4AG042780	4A	577851916	577858668	0.0605044	0.12876	0.469901	9.90462
TaNRAMP008	TaChr4A	584663114	584669753	TRIDC4BG006190	4B	26100529	26105380	0.0596096	0.162689	0.366402	12.5145
TaNRAMP009	TaChr4B	27530536	27536178	TRIDC4BG006190	4B	26100529	26105380	0.0189958	0.0314823	0.60338	2.42171
TaNRAMP007	TaChr4A	546017685	546020534	TRIDC4BG012080	4B	72398672	72401525	0.00328377	0.0947941	0.0346411	7.29185
TaNRAMP010	TaChr4B	75037760	75041030	TRIDC4BG012080	4B	72398672	72401525	NA	0.00554182	0	0.426294
TaNRAMP014	TaChr4D	50974900	50977709	TRIDC4BG012080	4B	72398672	72401525	0.00491012	0.117	0.0419667	9
TaNRAMP017	TaChr5A	82981999	82986301	TRIDC4BG012080	4B	72398672	72401525	0.124328	1.6656	0.0746446	128.123
TaNRAMP022	TaChr5D	89045088	89049346	TRIDC4BG012080	4B	72398672	72401525	0.123603	1.46772	0.0842147	112.902
TaNRAMP006	TaChr4A	344949775	345012641	TRIDC4BG044150	4B	524684821	524688325	0.011528	0.105297	0.109481	8.09977
TaNRAMP011	TaChr4B	519606095	519609317	TRIDC4BG044150	4B	524684821	524688325	0.00415229	0.00564938	0.734999	0.434569
TaNRAMP015	TaChr4D	422959834	422963536	TRIDC4BG044150	4B	524684821	524688325	0.00339453	0.0892114	0.0380504	6.86242
TaNRAMP005	TaChr4A	277487239	277517486	TRIDC4BG051340	4B	592638485	592892168	0.034185	0.284126	0.120317	21.8554
TaNRAMP012	TaChr4B	586930124	586935475	TRIDC4BG051340	4B	592638485	592892168	0.026752	0.0791647	0.337928	6.09038
TaNRAMP016	TaChr4D	468417912	468422692	TRIDC4BG051340	4B	592638485	592892168	0.0354724	0.288704	0.122867	22.2077
TaNRAMP007	TaChr4A	546017685	546020534	TRIDC5AG010890	5A	82188141	82192110	0.119209	1.60384	0.0743275	123.372
TaNRAMP010	TaChr4B	75037760	75041030	TRIDC5AG010890	5A	82188141	82192110	0.116619	1.53023	0.0762097	117.71
TaNRAMP014	TaChr4D	50974900	50977709	TRIDC5AG010890	5A	82188141	82192110	0.122175	1.31903	0.0926249	101.465
TaNRAMP017	TaChr5A	82981999	82986301	TRIDC5AG010890	5A	82188141	82192110	0.000823752	NA	NA	NA
TaNRAMP022	TaChr5D	89045088	89049346	TRIDC5AG010890	5A	82188141	82192110	0.00421327	0.106596	0.0395254	8.2
TaNRAMP020	TaChr5B	95019296	95023561	TRIDC5BG012860	5B	101448486	101452607	NA	0.00249748	0	0.192114
TaNRAMP024	TaChr7A	475770671	475774043	TRIDC7AG045820	7A	472488354	472491655	NA	0.00528714	0	0.406703
TaNRAMP026	TaChr7B	428092889	428096027	TRIDC7AG045820	7A	472488354	472491655	0.0129574	0.14493	0.0894043	11.1485
TaNRAMP028	TaChr7D	413690050	413693308	TRIDC7AG045820	7A	472488354	472491655	0.0119958	0.130018	0.0922628	10.0014
TaNRAMP027	TaChr7B	627982515	627987790	TRIDC7AG064810	7A	655867431	655873152	0.00259784	0.0649244	0.0400132	4.99418
TaNRAMP029	TaChr7D	571715489	571721187	TRIDC7AG064810	7A	655867431	655873152	0.00350196	0.050079	0.0699286	3.85223
TaNRAMP024	TaChr7A	475770671	475774043	TRIDC7BG037750	7B	434445376	434448556	0.0120612	0.142856	0.084429	10.9889
TaNRAMP026	TaChr7B	428092889	428096027	TRIDC7BG037750	7B	434445376	434448556	0.000833032	0.0026793	0.310914	0.2061
TaNRAMP028	TaChr7D	413690050	413693308	TRIDC7BG037750	7B	434445376	434448556	0.00698654	0.0905211	0.0771814	6.96315
TaNRAMP027	TaChr7B	627982515	627987790	TRIDC7BG057560	7B	630174451	630180110	0.00168919	0.00218477	0.773164	0.168054
TaNRAMP029	TaChr7D	571715489	571721187	TRIDC7BG057560	7B	630174451	630180110	0.00263883	0.047293	0.0557974	3.63792
