# Supplementary material for: Genome-wide identification of the NRAMP gene family in wheat and its ancestral species, and preliminary functional study of TaNRAMP005 and TaNRAMP006 under cadmium stress
Source: Front Plant Sci. 2026 May 7;17:1811450. doi: 10.3389/fpls.2026.1811450 (PMC13189791; doi:10.3389/fpls.2026.1811450)
Supplement: Supplementary file 7 [file Table7.xlsx]

## Sheet: Sheet1
Table S7 KaKs wheat and Triticum turgidum
Location on genome								Ka	Ks	Ka/Ks	Mya
Gene Name	Chr.	Start	End	Gene Name	Chr.	Start	End
TaNRAMP002	TaChr3A	277487239	277517486	TRITD3Av1G106380	3A	282099574	282129320	NA	NA	NA	NA
TaNRAMP002	TaChr3A	277487239	277517486	TRITD3Bv1G114360	3B	351335873	351398135	0.00682606	0.0309283	0.220706	2.3791
TaNRAMP004	TaChr3D	99497597	99503276	TRITD3Bv1G114360	3B	351335873	351398135	0.00807076	0.0295093	0.273499	2.26995
TaNRAMP005	TaChr4A	277487239	277517486	TRITD4Av1G000570	4A	1055669	1059993	0.000763249	0.0032439	0.235287	0.249531
TaNRAMP012	TaChr4B	586930124	586935475	TRITD4Av1G000570	4A	1055669	1059993	0.00769729	0.190708	0.0403618	14.6698
TaNRAMP016	TaChr4D	468417912	468422692	TRITD4Av1G000570	4A	1055669	1059993	0.00764998	0.209633	0.0364923	16.1256
TaNRAMP006	TaChr4A	344949775	345012641	TRITD4Av1G018340	4A	40507314	40510019	0.00698525	0.0190122	0.367408	1.46248
TaNRAMP011	TaChr4B	519606095	519609317	TRITD4Av1G018340	4A	40507314	40510019	0.0142275	0.105809	0.134464	8.13915
TaNRAMP015	TaChr4D	422959834	422963536	TRITD4Av1G018340	4A	40507314	40510019	0.00963851	0.105233	0.0915919	8.09485
TaNRAMP007	TaChr4A	546017685	546020534	TRITD4Av1G177710	4A	538749576	538751494	0.00727926	0.00986972	0.737535	0.759209
TaNRAMP010	TaChr4B	75037760	75041030	TRITD4Av1G177710	4A	538749576	538751494	0.00736689	0.117828	0.0625223	9.06369
TaNRAMP014	TaChr4D	50974900	50977709	TRITD4Av1G177710	4A	538749576	538751494	0.00856676	0.107696	0.0795458	8.28431
TaNRAMP008	TaChr4A	584663114	584669753	TRITD4Av1G195280	4A	577287235	577293470	0.00371137	0.00103747	3.57733	0.0798054
TaNRAMP009	TaChr4B	27530536	27536178	TRITD4Av1G195280	4A	577287235	577293470	0.0636389	0.125729	0.50616	9.67146
TaNRAMP007	TaChr4A	546017685	546020534	TRITD4Bv1G026340	4B	26060057	26061455	0.00408178	0.100844	0.0404764	7.75723
TaNRAMP010	TaChr4B	75037760	75041030	TRITD4Bv1G026340	4B	26060057	26061455	NA	NA	NA	NA
TaNRAMP014	TaChr4D	50974900	50977709	TRITD4Bv1G026340	4B	26060057	26061455	0.00576073	0.118171	0.0487489	9.09008
TaNRAMP017	TaChr5A	82981999	82986301	TRITD4Bv1G026340	4B	26060057	26061455	0.113371	1.50393	0.0753831	115.687
TaNRAMP022	TaChr5D	89045088	89049346	TRITD4Bv1G026340	4B	26060057	26061455	0.11262	1.35389	0.0831827	104.145
TaNRAMP006	TaChr4A	344949775	345012641	TRITD4Bv1G152240	4B	523474990	523477734	0.00929789	0.0982587	0.0946267	7.55836
TaNRAMP011	TaChr4B	519606095	519609317	TRITD4Bv1G152240	4B	523474990	523477734	0.00247376	0.0115884	0.213468	0.891415
TaNRAMP015	TaChr4D	422959834	422963536	TRITD4Bv1G152240	4B	523474990	523477734	0.00175699	0.0877887	0.0200138	6.75298
TaNRAMP005	TaChr4A	277487239	277517486	TRITD4Bv1G174140	4B	591093455	591100250	0.00700111	0.190581	0.0367356	14.6601
TaNRAMP012	TaChr4B	586930124	586935475	TRITD4Bv1G174140	4B	591093455	591100250	NA	0.0137664	0	1.05895
TaNRAMP016	TaChr4D	468417912	468422692	TRITD4Bv1G174140	4B	591093455	591100250	0.00785774	0.191483	0.0410361	14.7295
TaNRAMP013	TaChr4B	660940620	660944513	TRITD4Bv1G203580	4B	664772901	664777011	0.0715978	0.204435	0.350223	15.7258
TaNRAMP019	TaChr5A	701563703	701568791	TRITD4Bv1G203580	4B	664772901	664777011	0.0669713	0.204137	0.32807	15.7028
TaNRAMP017	TaChr5A	82981999	82986301	TRITD5Av1G037100	5A	85103607	85107419	NA	NA	NA	NA
TaNRAMP022	TaChr5D	89045088	89049346	TRITD5Av1G037100	5A	85103607	85107419	0.00378937	0.126071	0.0300575	9.69777
TaNRAMP013	TaChr4B	660940620	660944513	TRITD5Av1G255060	5A	660045422	660049292	0.0286006	0.161104	0.177528	12.3926
TaNRAMP019	TaChr5A	701563703	701568791	TRITD5Av1G255060	5A	660045422	660049292	0.00384731	0.00479429	0.802478	0.368792
TaNRAMP020	TaChr5B	95019296	95023561	TRITD5Bv1G034410	5B	95327928	95331272	NA	NA	NA	NA
TaNRAMP021	TaChr5B	292479649	292487477	TRITD5Bv1G099240	5B	291771528	291778687	0.00936836	0.00983542	0.952512	0.756571
TaNRAMP023	TaChr5D	258250076	258257688	TRITD5Bv1G099240	5B	291771528	291778687	0.0218933	0.0414084	0.528717	3.18526
TaNRAMP024	TaChr7A	475770671	475774043	TRITD7Av1G173770	7A	471354783	471357271	NA	NA	NA	NA
TaNRAMP026	TaChr7B	428092889	428096027	TRITD7Av1G173770	7A	471354783	471357271	0.0129741	0.14452	0.0897739	11.1169
TaNRAMP028	TaChr7D	413690050	413693308	TRITD7Av1G173770	7A	471354783	471357271	0.0120131	0.129601	0.0926933	9.96931
TaNRAMP027	TaChr7B	627982515	627987790	TRITD7Av1G247000	7A	653939393	653943584	0.00258203	0.068185	0.037868	5.245
TaNRAMP029	TaChr7D	571715489	571721187	TRITD7Av1G247000	7A	653939393	653943584	0.00346785	0.0534608	0.0648672	4.11237
TaNRAMP024	TaChr7A	475770671	475774043	TRITD7Bv1G130650	7B	411820589	411823050	0.0129741	0.14452	0.0897739	11.1169
TaNRAMP026	TaChr7B	428092889	428096027	TRITD7Bv1G130650	7B	411820589	411823050	NA	NA	NA	NA
TaNRAMP028	TaChr7D	413690050	413693308	TRITD7Bv1G130650	7B	411820589	411823050	0.00789488	0.0922771	0.0855562	7.09824
TaNRAMP027	TaChr7B	627982515	627987790	TRITD7Bv1G195020	7B	611644474	611648780	0.119743	0.198736	0.602521	15.2874
TaNRAMP029	TaChr7D	571715489	571721187	TRITD7Bv1G195020	7B	611644474	611648780	0.117672	0.255782	0.460048	19.6755
