# Supplementary material for: Genome-wide identification of the NRAMP gene family in wheat and its ancestral species, and preliminary functional study of TaNRAMP005 and TaNRAMP006 under cadmium stress
Source: Front Plant Sci. 2026 May 7;17:1811450. doi: 10.3389/fpls.2026.1811450 (PMC13189791; doi:10.3389/fpls.2026.1811450)
Supplement: Supplementary file 8 [file Table8.xlsx]

## Sheet: Sheet1
Table S8 KaKs wheat and Triticum spelta
Location on genome								Ka	Ks	Ka/Ks	Mya
Gene Name	Chr.	Start	End	Gene Name	Chr.	Start	End
TaNRAMP002	TaChr3A	277487239	277517486	TraesTSP3A01G217600	3A	280058368	280088084	NA	NA	NA	NA
TaNRAMP002	TaChr3A	277487239	277517486	TraesTSP3B01G257500	3B	352820521	352881755	0.00682606	0.0309283	0.220706	2.3791
TaNRAMP002	TaChr3A	277487239	277517486	TraesTSP3D01G228300	3D	276930809	276968499	0.00430848	0.0108353	0.397634	0.833485
TaNRAMP003	TaChr3B	344949775	345012641	TraesTSP3B01G257500	3B	352820521	352881755	0.00171544	NA	NA	NA
TaNRAMP003	TaChr3B	344949775	345012641	TraesTSP3D01G228300	3D	276930809	276968499	0.00820045	0.0285221	0.287512	2.19401
TaNRAMP004	TaChr3D	99497597	99503276	TraesTSP3A01G217600	3A	280058368	280088084	0.00430848	0.0108353	0.397634	0.833485
TaNRAMP004	TaChr3D	99497597	99503276	TraesTSP3B01G257500	3B	352820521	352881755	0.00807076	0.0295093	0.273499	2.26995
TaNRAMP004	TaChr3D	99497597	99503276	TraesTSP3D01G228300	3D	276930809	276968499	NA	NA	NA	NA
TaNRAMP005	TaChr4A	277487239	277517486	TraesTSP4A01G004400	4A	3049782	3053918	NA	0.00324505	0	0.249619
TaNRAMP005	TaChr4A	277487239	277517486	TraesTSP4B01G320800	4B	582557777	582562285	0.00695089	0.191292	0.0363365	14.7148
TaNRAMP005	TaChr4A	277487239	277517486	TraesTSP4D01G317900	4D	467714922	467719036	0.0068951	0.211685	0.0325725	16.2835
TaNRAMP006	TaChr4A	344949775	345012641	TraesTSP4A01G052500	4A	40797168	40800539	NA	NA	NA	NA
TaNRAMP006	TaChr4A	344949775	345012641	TraesTSP4B01G270500	4B	514897316	514900060	0.00929789	0.0982587	0.0946267	7.55836
TaNRAMP006	TaChr4A	344949775	345012641	TraesTSP4D01G269900	4D	422591974	422595332	0.00580935	0.0998173	0.0581998	7.67825
TaNRAMP007	TaChr4A	546017685	546020534	TraesTSP4A01G247100	4A	540326376	540328873	NA	NA	NA	NA
TaNRAMP007	TaChr4A	546017685	546020534	TraesTSP4B01G082200	4B	73494703	73497506	0.00408297	0.0942483	0.0433214	7.24987
TaNRAMP007	TaChr4A	546017685	546020534	TraesTSP4D01G080100	4D	48825763	48828251	0.00324093	0.0847177	0.0382557	6.51675
TaNRAMP007	TaChr4A	546017685	546020534	TraesTSP5D01G094200	5D	91404552	91408199	0.11861	1.41462	0.083846	108.817
TaNRAMP008	TaChr4A	584663114	584669753	TraesTSP4B01G040000	4B	27143058	27148700	0.0595878	0.12899	0.461958	9.92231
TaNRAMP008	TaChr4A	584663114	584669753	TraesTSP4D01G037700	4D	14227644	14230978	0.096751	0.128625	0.752195	9.89423
TaNRAMP009	TaChr4B	27530536	27536178	TraesTSP4B01G040000	4B	27143058	27148700	NA	NA	NA	NA
TaNRAMP010	TaChr4B	75037760	75041030	TraesTSP4A01G247100	4A	540326376	540328873	0.00408178	0.100844	0.0404764	7.75723
TaNRAMP010	TaChr4B	75037760	75041030	TraesTSP4B01G082200	4B	73494703	73497506	NA	0.00552704	0	0.425157
TaNRAMP010	TaChr4B	75037760	75041030	TraesTSP4D01G080100	4D	48825763	48828251	0.00576073	0.118171	0.0487489	9.09008
TaNRAMP010	TaChr4B	75037760	75041030	TraesTSP5B01G086300	5B	97936644	97940291	0.113414	1.46008	0.0776763	112.314
TaNRAMP010	TaChr4B	75037760	75041030	TraesTSP5D01G094200	5D	91404552	91408199	0.11262	1.35389	0.0831827	104.145
TaNRAMP011	TaChr4B	519606095	519609317	TraesTSP4A01G052500	4A	40797168	40800539	0.0105839	0.10626	0.0996032	8.17385
TaNRAMP011	TaChr4B	519606095	519609317	TraesTSP4B01G270500	4B	514897316	514900060	0.00247376	0.0115884	0.213468	0.891415
TaNRAMP011	TaChr4B	519606095	519609317	TraesTSP4D01G269900	4D	422591974	422595332	0.00263663	0.0823404	0.0320211	6.33388
TaNRAMP012	TaChr4B	586930124	586935475	TraesTSP4A01G004400	4A	3049782	3053918	0.00694787	0.18767	0.0370217	14.4362
TaNRAMP012	TaChr4B	586930124	586935475	TraesTSP4B01G320800	4B	582557777	582562285	NA	NA	NA	NA
TaNRAMP012	TaChr4B	586930124	586935475	TraesTSP4D01G317900	4D	467714922	467719036	0.00786191	0.18337	0.0428746	14.1054
TaNRAMP013	TaChr4B	660940620	660944513	TraesTSP4B01G409600	4B	656485299	656488560	0.000959058	NA	NA	NA
TaNRAMP013	TaChr4B	660940620	660944513	TraesTSP4D01G398200	4D	510636359	510639678	0.0271374	0.153537	0.176748	11.8105
TaNRAMP013	TaChr4B	660940620	660944513	TraesTSP5A01G576700	5A	701047801	701051423	0.0266151	0.159074	0.167313	12.2365
TaNRAMP014	TaChr4D	50974900	50977709	TraesTSP4A01G247100	4A	540326376	540328873	0.00324093	0.0847177	0.0382557	6.51675
TaNRAMP014	TaChr4D	50974900	50977709	TraesTSP4B01G082200	4B	73494703	73497506	0.00576468	0.111331	0.0517794	8.56392
TaNRAMP014	TaChr4D	50974900	50977709	TraesTSP4D01G080100	4D	48825763	48828251	NA	NA	NA	NA
TaNRAMP014	TaChr4D	50974900	50977709	TraesTSP5B01G086300	5B	97936644	97940291	0.119849	1.2988	0.0922766	99.9077
TaNRAMP014	TaChr4D	50974900	50977709	TraesTSP5D01G094200	5D	91404552	91408199	0.117867	1.23831	0.095184	95.2546
TaNRAMP015	TaChr4D	422959834	422963536	TraesTSP4A01G052500	4A	40797168	40800539	0.00580935	0.0998173	0.0581998	7.67825
TaNRAMP015	TaChr4D	422959834	422963536	TraesTSP4B01G270500	4B	514897316	514900060	0.00175699	0.0877887	0.0200138	6.75298
TaNRAMP015	TaChr4D	422959834	422963536	TraesTSP4D01G269900	4D	422591974	422595332	NA	NA	NA	NA
TaNRAMP016	TaChr4D	468417912	468422692	TraesTSP4A01G004400	4A	3049782	3053918	0.00689357	0.207577	0.0332098	15.9675
TaNRAMP016	TaChr4D	468417912	468422692	TraesTSP4B01G320800	4B	582557777	582562285	0.00786191	0.18337	0.0428746	14.1054
TaNRAMP016	TaChr4D	468417912	468422692	TraesTSP4D01G317900	4D	467714922	467719036	NA	NA	NA	NA
TaNRAMP017	TaChr5A	82981999	82986301	TraesTSP4A01G247100	4A	540326376	540328873	0.119209	1.60384	0.0743275	123.372
TaNRAMP017	TaChr5A	82981999	82986301	TraesTSP4B01G082200	4B	73494703	73497506	0.113472	1.55549	0.0729496	119.653
TaNRAMP017	TaChr5A	82981999	82986301	TraesTSP5A01G078100	5A	85495762	85499467	0.000823752	NA	NA	NA
TaNRAMP017	TaChr5A	82981999	82986301	TraesTSP5D01G094200	5D	91404552	91408199	0.00509119	0.104725	0.0486149	8.05577
TaNRAMP019	TaChr5A	701563703	701568791	TraesTSP4B01G409600	4B	656485299	656488560	0.0295781	0.162546	0.181967	12.5035
TaNRAMP019	TaChr5A	701563703	701568791	TraesTSP4D01G398200	4D	510636359	510639678	0.0127293	0.0901358	0.141223	6.93352
TaNRAMP019	TaChr5A	701563703	701568791	TraesTSP5A01G576700	5A	701047801	701051423	0.00192329	0.00240407	0.800015	0.184928
TaNRAMP020	TaChr5B	95019296	95023561	TraesTSP5B01G086300	5B	97936644	97940291	NA	NA	NA	NA
TaNRAMP021	TaChr5B	292479649	292487477	TraesTSP5B01G173400	5B	295043173	295050332	NA	NA	NA	NA
TaNRAMP021	TaChr5B	292479649	292487477	TraesTSP5D01G180800	5D	265325105	265332278	0.0117727	0.0322966	0.36452	2.48435
TaNRAMP022	TaChr5D	89045088	89049346	TraesTSP4A01G247100	4A	540326376	540328873	0.11861	1.41462	0.083846	108.817
TaNRAMP022	TaChr5D	89045088	89049346	TraesTSP4B01G082200	4B	73494703	73497506	0.112729	1.3913	0.0810245	107.023
TaNRAMP022	TaChr5D	89045088	89049346	TraesTSP5A01G078100	5A	85495762	85499467	0.00421327	0.106596	0.0395254	8.19969
TaNRAMP022	TaChr5D	89045088	89049346	TraesTSP5D01G094200	5D	91404552	91408199	NA	NA	NA	NA
TaNRAMP023	TaChr5D	258250076	258257688	TraesTSP5B01G173400	5B	295043173	295050332	0.0117727	0.0322966	0.36452	2.48435
TaNRAMP023	TaChr5D	258250076	258257688	TraesTSP5D01G180800	5D	265325105	265332278	NA	NA	NA	NA
TaNRAMP024	TaChr7A	475770671	475774043	TraesTSP7A01G353900	7A	479407888	479410376	0.000835469	NA	NA	NA
TaNRAMP024	TaChr7A	475770671	475774043	TraesTSP7D01G356800	7D	413891133	413893606	0.0120131	0.129601	0.0926933	9.96931
TaNRAMP026	TaChr7B	428092889	428096027	TraesTSP7A01G353900	7A	479407888	479410376	0.0138851	0.143377	0.0968437	11.029
TaNRAMP026	TaChr7B	428092889	428096027	TraesTSP7D01G356800	7D	413891133	413893606	0.00789488	0.0922771	0.0855562	7.09824
TaNRAMP027	TaChr7B	627982515	627987790	TraesTSP7A01G501500	7A	662676599	662680801	0.00395908	0.067226	0.058892	5.17123
TaNRAMP027	TaChr7B	627982515	627987790	TraesTSP7B01G392600	7B	617191601	617195905	0.00168919	0.00218477	0.773164	0.168059
TaNRAMP027	TaChr7B	627982515	627987790	TraesTSP7D01G494200	7D	572080574	572084790	0.00436141	0.0505386	0.0862987	3.88758
TaNRAMP028	TaChr7D	413690050	413693308	TraesTSP7A01G353900	7A	479407888	479410376	0.0129264	0.128139	0.100878	9.85685
TaNRAMP028	TaChr7D	413690050	413693308	TraesTSP7D01G356800	7D	413891133	413893606	NA	NA	NA	NA
TaNRAMP029	TaChr7D	571715489	571721187	TraesTSP7A01G501500	7A	662676599	662680801	0.00498324	0.0542157	0.0919151	4.17044
TaNRAMP029	TaChr7D	571715489	571721187	TraesTSP7B01G392600	7B	617191601	617195905	0.00263883	0.047293	0.0557974	3.63792
TaNRAMP029	TaChr7D	571715489	571721187	TraesTSP7D01G494200	7D	572080574	572084790	NA	NA	NA	NA
