# Supplementary material for: Genome-wide identification of the NRAMP gene family in wheat and its ancestral species, and preliminary functional study of TaNRAMP005 and TaNRAMP006 under cadmium stress
Source: Front Plant Sci. 2026 May 7;17:1811450. doi: 10.3389/fpls.2026.1811450 (PMC13189791; doi:10.3389/fpls.2026.1811450)
Supplement: Supplementary file 9 [file Table9.xlsx]

## Sheet: Sheet1
Table S9. GO annotations of TaNRAMP proteins
Gene ID	Gene Name	Biological Process			Molecular Function			Cellular Component
TraesCS2B02G133000.1	TaNRAMP001	GO:0030001	GO:0010087	GO:0009871	GO:0046873	GO:0003729	GO:0005515	GO:0016020
TraesCS3A02G195100.1	TaNRAMP002	GO:0030001	GO:0009735	GO:0009733	GO:0046873			GO:0016020
TraesCS3B02G230400.1	TaNRAMP003	GO:0030001	GO:0009735	GO:0009733	GO:0046873			GO:0016020
TraesCS3D02G206000.1	TaNRAMP004	GO:0030001	GO:0009735	GO:0009733	GO:0046873			GO:0016020
TraesCS4A02G004400.1	TaNRAMP005	GO:0030001	GO:0009735	GO:0009733	GO:0046873			GO:0016020
TraesCS4A02G050500.1	TaNRAMP006	GO:0010043	GO:0015692	GO:0015691	GO:0005384			GO:0005774	GO:0005802	GO:0009506
TraesCS4A02G237200.1	TaNRAMP007	GO:0010043	GO:0015692	GO:0015691	GO:0005384			GO:0005774	GO:0005802	GO:0009506
TraesCS4A02G275600.1	TaNRAMP008	GO:0030001	GO:0010087	GO:0009871	GO:0046873	GO:0003729	GO:0005515	GO:0016020
TraesCS4B02G038100.1	TaNRAMP009	GO:0030001	GO:0010087	GO:0009871	GO:0046873	GO:0003729	GO:0005515	GO:0016020
TraesCS4B02G078000.1	TaNRAMP010	GO:0010043	GO:0015692	GO:0015691	GO:0005384			GO:0005774	GO:0005802	GO:0009506
TraesCS4B02G254300.1	TaNRAMP011	GO:2000379	GO:0051512	GO:0010039	GO:0005384			GO:0009506	GO:0005802	GO:0005774
TraesCS4B02G300600.1	TaNRAMP012	GO:0030001	GO:0009735	GO:0009733	GO:0046873			GO:0016020
TraesCS4B02G381200.1	TaNRAMP013	GO:0030001	GO:0010087	GO:0009871	GO:0046873	GO:0003729	GO:0005515	GO:0016020
TraesCS4D02G076500.1	TaNRAMP014	GO:0010043	GO:0015692	GO:0015691	GO:0005384			GO:0005774	GO:0005802	GO:0009506
TraesCS4D02G254100.1	TaNRAMP015	GO:0010043	GO:0015692	GO:0015691	GO:0005384			GO:0005774	GO:0005802	GO:0009506
TraesCS4D02G299400.1	TaNRAMP016	GO:0030001	GO:0009735	GO:0009733	GO:0046873			GO:0016020
TraesCS5A02G072200.1	TaNRAMP017	GO:0010043	GO:0015692	GO:0015691	GO:0005384			GO:0005774	GO:0005802	GO:0009506
TraesCS5A02G161200.1	TaNRAMP018	GO:0009873	GO:0030001		GO:0046873			GO:0016020
TraesCS5A02G547500.1	TaNRAMP019	GO:0030001	GO:0010087	GO:0009871	GO:0046873	GO:0003729	GO:0005515	GO:0016020
TraesCS5B02G078700.1	TaNRAMP020	GO:0010043	GO:0015692	GO:0015691	GO:0005384			GO:0005774	GO:0005802	GO:0009506
TraesCS5B02G158500.1	TaNRAMP021	GO:0030001	GO:0010087	GO:0009871	GO:0046873	GO:0003729	GO:0005515	GO:0016020
TraesCS5D02G084900.1	TaNRAMP022	GO:0010043	GO:0015692	GO:0015691	GO:0005384			GO:0005774	GO:0005802	GO:0009506
TraesCS5D02G166000.1	TaNRAMP023	GO:0030001	GO:0010087	GO:0009871	GO:0046873	GO:0003729	GO:0005515	GO:0016020
TraesCS7A02G327300.1	TaNRAMP024	GO:0030001	GO:0009735	GO:0009733	GO:0046873			GO:0016020
TraesCS7A02G464300.1	TaNRAMP025	GO:0030001			GO:0046873			GO:0016020
TraesCS7B02G227900.1	TaNRAMP026	GO:0030001	GO:0009735	GO:0009733	GO:0046873			GO:0016020
TraesCS7B02G364800.1	TaNRAMP027	GO:0055071	GO:0015692	GO:0009733	GO:0005381	GO:0015086	GO:0005384	GO:0005886
TraesCS7D02G324000.1	TaNRAMP028	GO:0030001	GO:0009735	GO:0009733	GO:0046873			GO:0016020
TraesCS7D02G451900.1	TaNRAMP029	GO:0055071	GO:0015692	GO:0009733	GO:0005381	GO:0015086	GO:0005384	GO:0005886
