# Supplementary material for: Genome-wide identification of the NRAMP gene family in wheat and its ancestral species, and preliminary functional study of TaNRAMP005 and TaNRAMP006 under cadmium stress
Source: Front Plant Sci. 2026 May 7;17:1811450. doi: 10.3389/fpls.2026.1811450 (PMC13189791; doi:10.3389/fpls.2026.1811450)
Supplement: Supplementary file 10 [file Table10.xlsx]

## Sheet: Sheet1
Table S10 Primers used for Yeast Heterologous Expression
Gene Name	forward primer (5'-3')	reverse primer (5'-3')
pYES3-TaNRAMP005	ACCGAGCTCGGATCCATGGAGATCGAGCGGGAGGC	GTTACTAGTGGATCCCTAGCCTGTGCTGTGGGCC
pYES3-TaNRAMP006	ACCGAGCTCGGATCCATGGCGTCCCGCGACC	GTTACTAGTGGATCCTCATGAGCTCTTTGAGACTGATGAGC
